# Supplementary material for: The Theoretical Calculation of the Cu Isotope Fractionation Effect in Solution/Hydrothermal Solution Systems
Source: Molecules. 2024 May 30;29(11):2582. doi: 10.3390/molecules29112582 (PMC11173797; doi:10.3390/molecules29112582)
Supplement: Supplementary file 1 [file molecules-29-02582-s001.zip]

Archive with 1 entries (1 files):
- molecules-2988883-supplementary.pdf
